# Supplementary material for: Necrotic Cells Alter IRE1α-XBP1 Signaling and Induce Transcriptional Changes in Glioblastoma
Source: Int J Mol Sci. 2026 Jan 2;27(1):474. doi: 10.3390/ijms27010474 (PMC12786997; doi:10.3390/ijms27010474)
Supplement: Supplementary file 1 [file ijms-27-00474-s001.zip]

Archive with 1 entries (1 files):
- ijms-4039964-supplementary.pdf
